# Supplementary material for: Engineering of cytosine base editors with DNA damage minimization and editing scope diversification
Source: Nucleic Acids Res. 2023 Oct 16;51(20):e105. doi: 10.1093/nar/gkad855 (PMC10639057; doi:10.1093/nar/gkad855)
Supplement: gkad855_Supplemental_Files [file gkad855_supplemental_files.zip]

Archive with 5 entries (5 files):
- Supplementary Information-2nd revision-0821.pdf
- Supplementary Table 1-primer sequences.xlsx
- Supplementary Table 2-CBE sequences.xlsx
- Supplementary Table 3-guide-seq results.xlsx
- Supplementary Table legends-0819.pdf
