# Supplementary material for: Engineering of cytosine base editors with DNA damage minimization and editing scope diversification
Source: Nucleic Acids Res. 2023 Oct 16;51(20):e105. doi: 10.1093/nar/gkad855 (PMC10639057; doi:10.1093/nar/gkad855)
Supplement: gkad855_Supplemental_Files [file gkad855_supplemental_files.zip › Supplementary Table 1-primer sequences.xlsx]

## Sheet: Sheet1
sgRNA name	sgRNA sequence	sgRNA PCR primers
sgRNA-18	ACACACACACTTAGAATCTG	GCAACAGTTCTTCCCAAGCATTACCTG	GGTTCTCGCCTGCAGAAAGGTATAG
sgRNA-H4	GGCACTGCGGCTGGAGGTGG	GAACCCAGGTAGCCAGAGACCCG	GGGCCCCCACTGTAGTCACACAG
sgRNA-ZS2	GTGCGGCAAGAGCTTCAGCC	GTAGTGCACCAGCGGACCCACACG	GTTAGAGCTGTTGCTGAAGCCTTTG
sgRNA-AAVS1	GACCCTCAGCCGTGCTGCTC	GCAAAAGACCCGCCCTCCTTAGAG	GCCAGGAACGAAGACCACTGGG
sgRNA-FAN3	CGCCGTCTCCAAGGTGAAAG	GTAGGTAGTGCTTGAGACCGCCAG	GGAACACGGATAAAGACGCTGGGAG
sgRNA-EMX	GAGTCCGAGCAGAAGAAGAA	CCCATCAGGCTCTCAGCTCAGCC	CACTGTGTCCTCTTCCTGCCCTGC
sgRNA-MSKC	CGTCGCCGATCTTCACAGGG	CCCTCCACCCCAATCTACATCTCC	CAAGCAAGCCCAGGGACAGGATC
sgRNA-PT14	TCCAAACCCATATATACAGC	CAAGTTCCATTTGGCTACTGATGGAC	GGCAGGGATAGAGGGTGTGTTTTG
sgRNA-RNF	GTCATCTTAGTCATTACCTG	CTGTGCAGACAAACGGAACTCAACC	CACCACTGTTCACCCAGTACCTACC
sgRNA-1	GAACACAAAGCATAGACTGC	CTGCCATTCTACCAACAATAGAGGCCC	CAGCCCCATCTGTCAAACTGTGC
sgRNA-B	agAGCCCCCCCTCAAAGAGA	GCTGTGAGGCATGGCCTGAGGTG	GGGCAGTAGTAGGAGGACTTACCCGG
sgRNA-UBE3A	GTACAGTTAGTACTCAGCAG	GACAAGTGCCAGACAAGTGCTTG	GGTAGTAGCTCCTACCTAAGGCATG
sgRNA-HPE6	GTATAATCCAAAGATGGTCA	GCTGGCATTCTTACTGCTTGCTG	GGCAAGGAAGTGACTGTAATTATGAGC
sgRNA-S5	GATGAGATAATGATGAGTCA	GTCTGAGGTCACACAGTGGG	CTGAGAGCAGGGACCACATC
sgRNA-A	TGCCCCTCCCTCCCTGGCCC	CACTGTGTCCTCTTCCTGCCCTGC	CCAGCAGCAAGCAGCACTCTGCC
R-loop 1	TGGTAGACAGCATGTGTCCTA	GCAGTCTCCTGCTTCTCTGTGATAG	CCCAGATGAGAGGATGAAGGCAAC
R-loop 2	ATTTACAGCCTGGCCTTTGGGG	CCCCTGCCAGCCTAGCGTTGAC	CCAAGTTGCCTGTCCTTCCTAGCTC
R-loop 3	TGTCAGGTAATGTGCTAAACA	CTGCACCTAGCCTCCATGTCC	CTTATCTCCTTAAGTGTTCAGCTGC
R-loop 4	GTGGAGGAGGGTGCATGGGGT	GAACCCGCTGGGATTCGACAG	GAAAAGGGAGTGATTGCTTCCAGG
R-loop 5	TCTGCTTCTCCAGCCCTGGC	GTGGGCTGCCTAGAAAGGCATG	GCCATCACGTGCTCAGTCTGGG
R-loop 6	GATGTTCCAATCAGTACGCA	GACCAATAGCATTGCAGAGAGGCG	GGGGTCCCAGGTGCTGACG
sgRNA used in Figure 2a and 3a
sgRNA name	sgRNA sequence	sgRNA PCR primers
sgRNA-18	ACACACACACTTAGAATCTG	GCAACAGTTCTTCCCAAGCATTACCTG	GGTTCTCGCCTGCAGAAAGGTATAG
sgRNA-H4	GGCACTGCGGCTGGAGGTGG	GAACCCAGGTAGCCAGAGACCCG	GGGCCCCCACTGTAGTCACACAG
sgRNA-EMX	GAGTCCGAGCAGAAGAAGAA	CCCATCAGGCTCTCAGCTCAGCC	CACTGTGTCCTCTTCCTGCCCTGC
sgRNA-MSKC	CGTCGCCGATCTTCACAGGG	CCCTCCACCCCAATCTACATCTCC	CAAGCAAGCCCAGGGACAGGATC
sgRNA-B	agAGCCCCCCCTCAAAGAGA	GCTGTGAGGCATGGCCTGAGGTG	GGGCAGTAGTAGGAGGACTTACCCGG
sgRNA-UBE3A	GTACAGTTAGTACTCAGCAG	GACAAGTGCCAGACAAGTGCTTG	GGTAGTAGCTCCTACCTAAGGCATG
