# Supplementary material for: Engineering of cytosine base editors with DNA damage minimization and editing scope diversification
Source: Nucleic Acids Res. 2023 Oct 16;51(20):e105. doi: 10.1093/nar/gkad855 (PMC10639057; doi:10.1093/nar/gkad855)
Supplement: gkad855_Supplemental_Files [file gkad855_supplemental_files.zip › Supplementary Table 3-guide-seq results.xlsx]

## Sheet: Sheet1
#BED_Chromosome	BED_Min.Position	BED_Max.Position	BED_Name	Filename	WindowIndex	WindowChromosome	Position	WindowSequence	+.mi	-.mi	bi.sum.mi	bi.geometric_mean.mi	+.total	-.total	total.sum	total.geometric_mean
chr3	93470358	93470801	chr3_93470800_2834	N-YE1-BE	2645675	3	93470800	TATAATATATATTGGGGTACTTTGGACCTCTTTGAAGTCTTCGTTGGAAA	1067	1767	2834	1373.09	1299	2174	3473	1680.48
chr16	46390558	46390791	chr16_46390596_254	N-YE1-BE	1501415	16	46390596	AAATGAATGGAATCATTGAATGGACTCAAATGGAATTATCGAACGGGCTC	155	99	254	123.875	184	126	310	152.263
chr16	46390338	46390547	chr16_46390500_180	N-YE1-BE	1501414	16	46390500	GACTCGAATGGAATCATCGAATGCACTCCAATGGAATCAACATCGAACGG	102	78	180	89.1964	129	94	223	110.118
chr16	46394699	46394837	chr16_46394773_45	N-YE1-BE	1501459	16	46394773	CATCGAATGGAATCGAATGGAATCATCATCGAATGGAATGAAATGGAATC	39	6	45	15.2971	49	7	56	18.5203
chr16	46390806	46390838	chr16_46390838_18	N-YE1-BE	1501416	16	46390838	AATCGAATGGAATCATCATCGAATGGAATCGAATGGAATCATCAAATGGA	1	17	18	4.12311	1	23	24	4.79583
chr16	46389963	46390058	chr16_46390028_49	N-YE1-BE	1501411	16	46390028	TGGAATCAAATGGAATCATCGAATGGACAAGAATGGAATCATCGTCAAAT	40	9	49	18.9737	48	9	57	20.7846
chr16	46387803	46387925	chr16_46387865_48	N-YE1-BE	1501376	16	46387865	AATCGAATGGAATCATTGAATGGACTCCAATGGAATCATCACCAAATATA	47	1	48	6.85565	51	1	52	7.14143
chr16	46394848	46394919	chr16_46394891_39	N-YE1-BE	1501460	16	46394891	AATCATCATCGAATAGAATCGAATTGAATCAACATCAAATGGAATCGAAT	22	17	39	19.3391	28	19	47	23.0651
chr16	46398808	46398886	chr16_46398877_30	N-YE1-BE	1501482	16	46398877	ACTCCAATGGAATCATCTAATGGAATCGAGTGGAATCATCGAATGGACTC	29	1	30	5.38516	35	2	37	8.3666
chr16	46398924	46398975	chr16_46398932_26	N-YE1-BE	1501484	16	46398932	GAGTCATCATCCAATGAAATCGGATGGAATCAATGAAGGGACTCGAATGA	1	25	26	5	2	29	31	7.61577
chr16	46394454	46394488	chr16_46394458_20	N-YE1-BE	1501452	16	46394458	GAATGGAATAGAATGGAGTCTGGAATCGAATGGAATCATCATCAAATGAA	19	1	20	4.3589	21	1	22	4.58258
chr16	46391293	46391327	chr16_46391304_11	N-YE1-BE	1501427	16	46391304	CGAATGGAATCATCTTCGAGTAGAATCTAAAGGATTCACTAAGTGGACTC	9	2	11	4.24264	10	5	15	7.07107
chr16	46394602	46394634	chr16_46394630_11	N-YE1-BE	1501457	16	46394630	GACTCATATGGAATCATCGCCGAATGGATTCCAATGGAATAATCATGGAA	5	6	11	5.47723	5	11	16	7.4162
chr16	46395062	46395101	chr16_46395079_10	N-YE1-BE	1501464	16	46395079	CAATGTAATCATCATTGAATTGAACCCAATGGAATCATTAAATGGACTCG	1	9	10	3	2	9	11	4.24264
chr16	46399033	46399063	chr16_46399035_10	N-YE1-BE	1501487	16	46399035	ATCATCAAATGTAATTGAATGGTATCATTATCAAAAGAAATCCAGTGGAA	3	7	10	4.58258	4	7	11	5.2915
chr16	34588148	34588215	chr16_34588207_40	N-YE1-BE	1499604	16	34588207	GAATCATCTTCGAGTAGAATCTAAAGGATTCACTAAGTGGACTCCAATGG	30	10	40	17.3205	34	13	47	21.0238
chr7	158595231	158595254	chr7_158595252_18	N-YE1-BE	3775132	7	158595252	TGACGCTGGTGGTGGTGGAGGTGGTGGTAGAGGTGGTGATGGTGGTTATG	11	7	18	8.77496	13	9	22	10.8167
chr5	49601998	49602023	chr5_49602001_15	N-YE1-BE	3079489	5	49602001	GGAATGAAATGGAATCAACGAGAGTGGAATGGCATGGAATGGAAAGGAAT	14	1	15	3.74166	15	1	16	3.87298
chr5	49602042	49602075	chr5_49602042_11	N-YE1-BE	3079490	5	49602042	GAAAGGAATGGAATGGAATGGAATGGTACGGAATAGAATGGAATGGAACG	10	1	11	3.16228	12	1	13	3.4641
chr5	49602155	49602191	chr5_49602173_10	N-YE1-BE	3079493	5	49602173	AGTGGAATGGAAACGAATGGAATCACCCCTAGTGGAATGGAAGGGAATGG	2	8	10	4	2	8	10	4
											751
#BED_Chromosome	BED_Min.Position	BED_Max.Position	BED_Name	Filename	WindowIndex	WindowChromosome	Position	WindowSequence	+.mi	-.mi	bi.sum.mi	bi.geometric_mean.mi	+.total	-.total	total.sum	total.geometric_mean
chr3	93470358	93470801	chr3_93470800_1184	N-eA3A-RL1-BE	1878968	3	93470800	TATAATATATATTGGGGTACTTTGGACCTCTTTGAAGTCTTCGTTGGAAA	349	835	1184	539.829	404	1000	1404	635.61
chr10	30049549	30049572	chr10_30049571_157	N-eA3A-RL1-BE	329208	10	30049571	TGGAAGCTGACAAGCTCTGGCAGCTACTGTACTAATAGAAAAATCTCCAT	1	156	157	12.49	1	664501	664502	815.169
chr16	46390589	46390729	chr16_46390596_111	N-eA3A-RL1-BE	1054273	16	46390596	AAATGAATGGAATCATTGAATGGACTCAAATGGAATTATCGAACGGGCTC	63	48	111	54.9909	83	59	142	69.9786
chr16	46390440	46390569	chr16_46390521_91	N-eA3A-RL1-BE	1054272	16	46390521	TGCACTCCAATGGAATCAACATCGAACGGACCCTACCGGAATGATCAAAT	72	19	91	36.9865	87	23	110	44.7325
chr16	46390201	46390301	chr16_46390301_39	N-eA3A-RL1-BE	1054267	16	46390301	CATTGAATGCAATCACATGGAATCATCACAGAATGGAATCGTACGGAATC	37	2	39	8.60233	42	4	46	12.9615
chr16	46390385	46390424	chr16_46390424_33	N-eA3A-RL1-BE	1054271	16	46390424	TCGAATGGACTCGAATGAAATCATCGAGTGGAATCGAATGGAATCATCGA	6	27	33	12.7279	11	37	48	20.1742
chr16	46394707	46394784	chr16_46394746_28	N-eA3A-RL1-BE	1054313	16	46394746	TCACCGTCGAATGGAATCAAATGGAATCATCGAATGGAATCGAATGGAAT	27	1	28	5.19615	34	2	36	8.24621
chr16	46389963	46390035	chr16_46390007_27	N-eA3A-RL1-BE	1054261	16	46390007	TCGAATGGAATCATCATCATATGGAATCAAATGGAATCATCGAATGGACA	24	3	27	8.48528	28	4	32	10.583
chr16	46398900	46398972	chr16_46398949_22	N-eA3A-RL1-BE	1054339	16	46398949	AATCGGATGGAATCAATGAAGGGACTCGAATGAAATCATGGAATGGACTC	4	18	22	8.48528	6	21	27	11.225
chr16	46394612	46394640	chr16_46394621_18	N-eA3A-RL1-BE	1054311	16	46394621	CATTGAATTGACTCATATGGAATCATCGCCGAATGGATTCCAATGGAATA	12	6	18	8.48528	15	6	21	9.48683
chr16	46390803	46390837	chr16_46390837_14	N-eA3A-RL1-BE	1054277	16	46390837	GAATCGAATGGAATCATCATCGAATGGAATCGAATGGAATCATCAAATGG	2	12	14	4.89898	2	13	15	5.09902
chr16	46394831	46394858	chr16_46394858_13	N-eA3A-RL1-BE	1054316	16	46394858	AATCGAATAGAATCATCAAATGAAATCCAATGGAATCATCATCGAATAGA	12	1	13	3.4641	15	1	16	3.87298
chr16	46394912	46394949	chr16_46394929_13	N-eA3A-RL1-BE	1054318	16	46394929	ATGGAATCGAATGGAATCATCCAATGTAATAGAATGGAATCACCATCGAA	8	5	13	6.32456	8	6	14	6.9282
chr16	46394523	46394532	chr16_46394523_12	N-eA3A-RL1-BE	1054307	16	46394523	CGTATGGACTCCAACGGAATCATCATCGACTGGAATAGAATAGAAGCATC	9	3	12	5.19615	13	3	16	6.245
chr16	46390353	46390368	chr16_46390368_11	N-eA3A-RL1-BE	1054270	16	46390368	AATGGAATCATCAATTGGACTCGAATGGAAACATCAAATGGAATCGATTG	3	8	11	4.89898	4	9	13	6
chr13	18212035	18212058	chr13_18212055_12	N-eA3A-RL1-BE	743977	13	18212055	TCTTATGGGGAACCTGTGTTGCTGCATTCAAGGTATGTTCATACTGGCCT	4	8	12	5.65685	4	10	14	6.32456
chr16	34588156	34588198	chr16_34588188_23	N-eA3A-RL1-BE	1053048	16	34588188	CATCGAATGGACTCGAATGGAATCATCTTCGAGTAGAATCTAAAGGATTC	20	3	23	7.74597	28	4	32	10.583
											432
											246
#BED_Chromosome	BED_Min.Position	BED_Max.Position	BED_Name	Filename	WindowIndex	WindowChromosome	Position	WindowSequence	+.mi	-.mi	bi.sum.mi	bi.geometric_mean.mi	+.total	-.total	total.sum	total.geometric_mean
chr3	93470358	93470801	chr3_93470800_1830	Cas9	1828092	3	93470800	TATAATATATATTGGGGTACTTTGGACCTCTTTGAAGTCTTCGTTGGAAA	677	1153	1830	883.505	818	1477	2295	1099.18
chr16	46390440	46390773	chr16_46390740_247	Cas9	1036595	16	46390740	AATCAAATGAAATCATCAAATGGAATCGAATCCAATCATCATCGAATGGA	161	86	247	117.669	202	109	311	148.385
chr16	46390202	46390300	chr16_46390298_48	Cas9	1036591	16	46390298	CATCATTGAATGCAATCACATGGAATCATCACAGAATGGAATCGTACGGA	47	1	48	6.85565	56	1	57	7.48331
chr16	46390353	46390429	chr16_46390363_46	Cas9	1036594	16	46390363	AATTGAATGGAATCATCAATTGGACTCGAATGGAAACATCAAATGGAATC	10	36	46	18.9737	15	45	60	25.9808
chr16	46390785	46390866	chr16_46390800_22	Cas9	1036596	16	46390800	ATCATCATCGAATACAATAGAATGGAATCATCAAATGGAATCGAATGGAA	2	20	22	6.32456	4	24	28	9.79796
chr16	46390017	46390047	chr16_46390047_13	Cas9	1036586	16	46390047	CGAATGGACAAGAATGGAATCATCGTCAAATGGAATCAAGTGGATCATCG	9	4	13	6	13	4	17	7.2111
chr16	46394835	46394900	chr16_46394835_32	Cas9	1036636	16	46394835	AGAAGTGAATCATCATTGAATGGAATCGAATAGAATCATCAAATGAAATC	23	9	32	14.3875	29	11	40	17.8606
chr16	46387855	46387901	chr16_46387881_29	Cas9	1036548	16	46387881	TGAATGGACTCCAATGGAATCATCACCAAATATAATCAAAAGAAATCATC	28	1	29	5.2915	35	1	36	5.91608
chr16	46389946	46390002	chr16_46389998_27	Cas9	1036585	16	46389998	CGTATGGAATCGAATGGAATCATCATCATATGGAATCAAATGGAATCATC	22	5	27	10.4881	23	5	28	10.7238
chr16	46388780	46388807	chr16_46388801_13	Cas9	1036562	16	46388801	AATTGAATAGAATCTTCTAACAGACTCAAGTGGAATCATCATCGAATGCA	2	11	13	4.69042	2	15	17	5.47723
chr16	46388876	46388915	chr16_46388901_13	Cas9	1036565	16	46388901	GAATCGAGTGGAAGCATTGAATGGGCTCAAAAGAAATCATCGGAGAATGG	12	1	13	3.4641	13	2	15	5.09902
chr3	163232752	163232760	chr3_163232752_95	Cas9	1895943	3	163232752	TTTCTGGGAGTAAAACCCTGGCTCAGTTTGTTCTGGGTTGTTTGCAGTTT	86	9	95	27.8209	339869	14	339883	2181.32
chr16	34588177	34588213	chr16_34588192_34	Cas9	1035331	16	34588192	GAATGGACTCGAATGGAATCATCTTCGAGTAGAATCTAAAGGATTCACTA	32	2	34	8	35	3	38	10.247
chr6	109688356	109688359	chr6_109688356_18	Cas9	2367079	6	109688356	CAAATGCTCCTAATATGGGCTTGTTTTTCCTACCTGCAGTGCCTTGGCCA	17	1	18	4.12311	6059	1	6060	77.8396
chr16	34588123	34588160	chr16_34588151_18	Cas9	1035330	16	34588151	TTGAATGGAAGCATCAACGAATGGAATTGAATGGTATCATCGAATGGACT	12	6	18	8.48528	12	6	18	8.48528
chr3	113086877	113086877	chr3_113086877_15	Cas9	1844817	3	113086877	TGGGGGACATTTGAGGTGGGAGGGGTAGGGGGAAGGAGGAGAATAGCACA	14	1	15	3.74166	15	1	16	3.87298
											490
#BED_Chromosome	BED_Min.Position	BED_Max.Position	BED_Name	Filename	WindowIndex	WindowChromosome	Position	WindowSequence	+.mi	-.mi	bi.sum.mi	bi.geometric_mean.mi	+.total	-.total	total.sum	total.geometric_mean
chr3	93470359	93470774	chr3_93470755_547	nCas9	1040202	3	93470755	GTATATAATATATAGTTTGTGAACTTTGATATTTCATGTACAGTATATAA	154	393	547	246.012	186	507	693	307.086
chr16	46390396	46390487	chr16_46390405_40	nCas9	579498	16	46390405	ATGGAATCGATTGGAAGTGTCGAATGGACTCGAATGAAATCATCGAGTGG	23	17	40	19.7737	26	19	45	22.2261
chr16	46390500	46390571	chr16_46390538_37	nCas9	579499	16	46390538	AACATCGAACGGACCCTACCGGAATGATCAAATGGACTCGAATGGAATCA	24	13	37	17.6635	31	18	49	23.622
chr16	46390586	46390632	chr16_46390611_33	nCas9	579500	16	46390611	TTGAATGGACTCAAATGGAATTATCGAACGGGCTCAAATGGAATCATCGA	20	13	33	16.1245	24	23	47	23.4947
chr16	46390692	46390720	chr16_46390704_13	nCas9	579503	16	46390704	CATCGAATGGAATTGATCGAAATCATTATCGAATGGAATCAAATGAAATC	7	6	13	6.48074	8	7	15	7.48331
chr16	46394483	46394511	chr16_46394506_19	nCas9	579524	16	46394506	AAATCAAATGGAATCATCGTATGGACTCCAACGGAATCATCATCGACTGG	18	1	19	4.24264	26	2	28	7.2111
chr16	46394795	46394802	chr16_46394799_13	nCas9	579533	16	46394799	CATCGAATGGAATGAAATGGAATCATCCAATGGACGAGAAGTGAATCATC	3	10	13	5.47723	4	1998	2002	89.398
chr16	34588178	34588218	chr16_34588192_17	nCas9	578826	16	34588192	GAATGGACTCGAATGGAATCATCTTCGAGTAGAATCTAAAGGATTCACTA	13	4	17	7.2111	15	4	19	7.74597
											155

## Sheet: Sheet2
#BED_Chromosome	BED_Min.Position
#BED_Chromosome	BED_Min.Position
#BED_Chromosome	BED_Min.Position
#BED_Chromosome	BED_Min.Position
chr10	30049549
chr13	18212035
chr16	34588123
chr16	34588148
chr16	34588156
chr16	34588177
chr16	34588178
chr16	46387803
chr16	46387855
chr16	46388780
chr16	46388876
chr16	46389946
chr16	46389963
chr16	46389963
chr16	46390017
chr16	46390201
chr16	46390202
chr16	46390338
chr16	46390353
chr16	46390353
chr16	46390385
chr16	46390396
chr16	46390440
chr16	46390440
chr16	46390500
chr16	46390558
chr16	46390586
chr16	46390589
chr16	46390692
chr16	46390785
chr16	46390803
chr16	46390806
chr16	46391293
chr16	46394454
chr16	46394483
chr16	46394523
chr16	46394602
chr16	46394612
chr16	46394699
chr16	46394707
chr16	46394795
chr16	46394831
chr16	46394835
chr16	46394848
chr16	46394912
chr16	46395062
chr16	46398808
chr16	46398900
chr16	46398924
chr16	46399033
chr3	93470358
chr3	93470358
chr3	93470358
chr3	93470359
chr3	113086877
chr3	163232752
chr5	49601998
chr5	49602042
chr5	49602155
chr6	109688356
chr7	158595231
